# Supplementary material for: Healthcare worker access to molnupiravir: A case series
Source: PLoS One. 2023 Mar 14;18(3):e0282695. doi: 10.1371/journal.pone.0282695 (PMC10013897; doi:10.1371/journal.pone.0282695)
Supplement: S1 Table — (XLSX) [file pone.0282695.s001.xlsx]

## Sheet: Core Data
Record ID	Age	Gender	Profession	Did you complete the five-day course of Molnupiopravir?	If no, why not?	None	Did you experience any of these side effects? (choice=Dizziness)	Did you experience any of these side effects? (choice=Nausea)	Did you experience any of these side effects? (choice=Diarrhoea)	Did you experience any of these side effects? (choice=Other (see below))	Did you experience any of these side effects? (choice=No side effects)	If you selected 'Other' please provide details	For how many days in total did you feel unwell?	Day of Illness Avs Received	When your 7-day isolation was complete, did you feel well enough to return to work?	On a scale from 1-10 (1 = mild, 10 = extremely severe) how bad were your symptoms overall?	Did you experience any difficulties accessing the medication? (Appointment at Staff Care, collection from the carpark etc.)	If yes, please detail	Did any members of your household test positive for COVID-19 AFTER you?	If a member of your household tested positive for COVID-19 AFTER your diagnosis, how many days AFTER your treatment commenced, did this occur?	Did you perform a rapid antigen test (RAT) on your final day of treatment (day 5)?	If yes, was the result positive or negative?	Overall, how satisfied are you with the effects of Molnupiravir?	Complete?
5	41	Female	Nurse	Yes		None	Unchecked	Checked	Unchecked	Unchecked	Unchecked		1	D0	No	6	No		No		Yes	Negative	Extremely satisfied	Complete
17	45	Female	Doctor	Yes		None	Unchecked	Unchecked	Unchecked	Unchecked	Checked		14	D1	No	6	No		No		Yes	Negative	Somewhat satisfied	Complete
4	54	Female	Nurse	Yes		None	Unchecked	Unchecked	Unchecked	Unchecked	Checked		10	D2	No	8	No		No		Yes	Negative	Extremely satisfied	Complete
24	61	Male	Doctor	Yes		None	Unchecked	Unchecked	Unchecked	Unchecked	Checked		2	D2	No	3	No		No		Yes	Negative	Extremely satisfied	Complete
13	36	Female	Administration	Yes		None	Checked	Unchecked	Checked	Unchecked	Unchecked		16	D3	No	7	No		Not applicable		Yes	Negative	Somewhat satisfied	Complete
16	50	Female	Nurse	Yes		None	Unchecked	Unchecked	Unchecked	Unchecked	Checked		3	D1	No	8	No		Yes	1	Yes	Negative	Extremely satisfied	Complete
11	29	Female	Doctor	Yes		None	Unchecked	Unchecked	Unchecked	Unchecked	Checked		8	D2	No	4	No		Not applicable		Yes	Positive	Extremely satisfied	Complete
21	61	Male	Allied Health	Yes		Ischaemic Heart Disease, Diabetes	Checked	Unchecked	Unchecked	Unchecked	Unchecked		4	D1	No	3	No		Yes		Yes	Positive	Extremely satisfied	Complete
14	59	Female	Administration	Yes		None	Unchecked	Unchecked	Unchecked	Unchecked	Checked		2	D0	Yes	5	No		No		Yes	Negative	Extremely satisfied	Complete
26	69	Male	Doctor	Yes		None	Unchecked	Unchecked	Unchecked	Unchecked	Checked		2	D0	Yes	1	No		No		Yes	Negative	Extremely satisfied	Complete
10	50	Female	Nurse	Yes		Asthma	Unchecked	Unchecked	Checked	Unchecked	Unchecked		3	D1	Yes	2	No		No		Yes	Negative	Extremely satisfied	Complete
15	60	Female	Nurse	Yes		Hypertension	Unchecked	Unchecked	Unchecked	Unchecked	Checked		4	D1	Yes	7	No		No		Yes	Negative	Extremely satisfied	Complete
40	28	Male	Allied Health	Yes		None	Unchecked	Unchecked	Unchecked	Unchecked	Checked		4	D1	Yes	3	No		No		Yes	Negative	Extremely satisfied	Complete
32	29	Male	Doctor	Yes		None	Unchecked	Unchecked	Unchecked	Unchecked	Checked		1	D1	Yes	1	No		No		Yes	Negative	Extremely satisfied	Complete
7	39	Female	Nurse	Yes		None	Unchecked	Unchecked	Unchecked	Unchecked	Checked		1	D1	Yes	3	No		No		Yes	Negative	Extremely satisfied	Complete
39	47	Female	Doctor	Yes		None	Unchecked	Unchecked	Unchecked	Unchecked	Checked		3	D1	Yes	2	No		No		Yes	Negative	Extremely satisfied	Complete
34	21	Female	Nurse	Yes		Asthma	Unchecked	Unchecked	Unchecked	Unchecked	Checked		5	D2	Yes	6	No		No		Yes	Negative	Extremely satisfied	Complete
8	32	Female	Allied Health	Yes		Hypertension	Unchecked	Unchecked	Unchecked	Unchecked	Checked		7	D2	Yes	5	No		No		Yes	Negative	Extremely satisfied	Complete
27	34	Female	PSA	Yes		None	Unchecked	Unchecked	Unchecked	Unchecked	Checked		8	D2	Yes	7	No		No		Yes	Negative	Extremely satisfied	Complete
35	46	Female	Nurse	Yes		None	Unchecked	Unchecked	Unchecked	Unchecked	Checked		5	D3	Yes	5	No		No		Yes	Negative	Extremely satisfied	Complete
3	52	Female	Nurse	Yes		None	Unchecked	Unchecked	Unchecked	Checked	Unchecked	Reflux when taken without food	5	D3	Yes	1	No		No		Yes	Negative	Extremely satisfied	Complete
33	29	Female	Doctor	Yes		None	Unchecked	Unchecked	Checked	Unchecked	Unchecked		6	D1	Yes	6	No		Not applicable		Yes	Negative	Somewhat satisfied	Complete
1	31	Female	Nurse	Yes		None	Checked	Checked	Unchecked	Unchecked	Unchecked		3	D0	Yes	4	No		No		Yes	Negative	Extremely satisfied	Complete
31	43	Female	Nurse	Yes		None	Unchecked	Unchecked	Unchecked	Unchecked	Checked		3	D4	Yes	9	No		Yes	3	Yes	Negative	Extremely satisfied	Complete
20	61	Female	Nurse	Yes		Hypertension	Unchecked	Unchecked	Checked	Unchecked	Unchecked		4	D2	Yes	5	No		No		Yes	Positive	Extremely satisfied	Complete
23	56	Male	Other	Yes		None	Unchecked	Unchecked	Unchecked	Unchecked	Checked		8	D4	Yes	6	No		No		Yes	Positive	Extremely satisfied	Complete
30	39	Male	Nurse	Yes		None	Unchecked	Unchecked	Unchecked	Unchecked	Checked		8	D2	Yes	5	No		Yes	1	Yes	Positive	Extremely satisfied	Complete
28	38	Male	Nurse	Yes		None	Unchecked	Unchecked	Unchecked	Unchecked	Checked		5	D1	Yes	4	No		No		No		Somewhat satisfied	Complete
18	47	Female	Administration	Yes		None	Unchecked	Unchecked	Unchecked	Unchecked	Checked		4	D3	Yes	3	No		No		No		Somewhat satisfied	Complete
6	40	Female	Nurse	Yes		None	Unchecked	Unchecked	Unchecked	Unchecked	Checked		7	D3	Yes	5	No		Yes	1	No		Somewhat satisfied	Complete

## Sheet: Subanalysis
					1	2	3	4	5	6	7	8	9	10	11	12	13
				D0-1	3	2	4	3	1	1	0	0	0	0	0	0	0
				D2-4	0	1	1	2	3	0	2	4	0	1	0	0	0
